# Supplementary material for: Discovery, Validation and Mechanistic Study of XPO1 Inhibition in the Treatment of Triple-Negative Breast Cancer
Source: Cancers (Basel). 2024 Nov 27;16(23):3980. doi: 10.3390/cancers16233980 (PMC11640544; doi:10.3390/cancers16233980)
Supplement: Supplementary file 1 [file cancers-16-03980-s001.zip]

Archive with 15 entries (14 files):
- .DS_Store
- supplemental figures with legends.pdf
- westerns/
- westerns/DTBActin-B.tiff
- westerns/DTBActin-H.tiff
- westerns/DTHDAC1-B.tiff
- westerns/DTHDAC1-H.tiff
- westerns/DTNFKBIA-B.tiff
- westerns/DTNFKBIA-H.tiff
- westerns/NFKBIAKDB+H.tiff
- westerns/NFKBIAKDBActinB+H.tiff
- westerns/WholeCellLysateBActinB+H.tiff
- westerns/WholeCellLysateBActinC+M.tiff
- westerns/WholeCellLysateXPO1B+H.tiff
- westerns/WholeCellLysateXPO1C+M.tiff
